# Supplementary material for: Damage-Associated Molecular Patterns and Th-Cell-Related Cytokines Released after Progressive Effort
Source: J Clin Med. 2020 Mar 23;9(3):876. doi: 10.3390/jcm9030876 (PMC7141504; doi:10.3390/jcm9030876)
Supplement: Supplementary file 1 [file jcm-09-00876-s001.zip]

Archive with 2 entries (2 files):
- jcm-730735_table.S1_revised.xlsx
- jcm-730735_table.S2_revised.xlsx
