# Supplementary material for: Damage-Associated Molecular Patterns and Th-Cell-Related Cytokines Released after Progressive Effort
Source: J Clin Med. 2020 Mar 23;9(3):876. doi: 10.3390/jcm9030876 (PMC7141504; doi:10.3390/jcm9030876)
Supplement: Supplementary file 1 [file jcm-09-00876-s001.zip › jcm-730735_table.S1_revised.xlsx]

## Sheet: raw data
time-point	exercise test	training experience [years]	weekly training volume [h]	age [years]	height [cm]	weight [kg]	BMI [kg/m^2]	FAT [%]	FAT MASS [kg]	FFM [kg]	TBW [kg]	VO2max [mL/kg/min]	HRmax [beats/min]	DEFb2 [pg/mL]	Hsp27 [ng/mL]	Trx [ng/mL]	Fn [ng/mL]	HMG-1 [pg/mL]	HA [ng/mL]	UA [µmol/l]	Lymphs [%]	T lymphs (%)	#WBC (10^9/L)	#LYM (10^9/L)	IFN [pg/ml]	IL-10 [pg/ml]	IL-4 [pg/ml]	IL-2 [pg/ml]	IL-6 [pg/ml]	Ratio IFN	Ratio IL-10	Ratio IL-4	Ratio IL-2	Ratio IL-6	Ratio DEFb2	Ratio Hsp27	Ratio Trx	Ratio Fn	Ratio HMG-1	Ratio HA	Ratio UA	IFN/IL-4	Ratio IFN/IL-4
baseline	beep	8	9.5	17	180	73.2	22.6	8.3	6.1	67.1	49.1	48.2995	205	27.815	2.371	25.699	67292.7	2991.15	17.804	323	17.95	69.68	5.3	2.2	2.16332	1.33767	1.25469	1.35078	0.325													1.72419
baseline	beep	12	12.5	22	173	68.9	23	11.5	7.9	61	44.7	48.2995	203	23.462	2.912	34.8481	350363	2524.38	18.818	404	14.84	68.11	7.1	1.9	1.25076	0.935797	1.4588	1.78599	0.365													0.85739
baseline	beep	11	12	17	181	72.3	22.1	4.3	3.1	69.2	50.7	54.617	201	30.392	4.281	37.9056	172529	2496.43	8.373	398	19.89	80.34	5.5	2.1	1.35235	1.13275	2.36549	1.16065	0.49													0.571698
baseline	beep	7	12	16	181	72.9	22.3	14.8	10.8	62.1	45.5	48.2995	204	10.051	4.054	36.8778	132048	2238.61	12.677	358	12.06	76.13	5.1	1.4	1.13293	1.38092	1.25488	1.67402	1.23													0.902822
baseline	beep	11	11.5	22	184	77.8	23	12.6	9.8	68	49.8	57.7758	212	29.682	3.011	70.1032	144861	1899	15.309	322	15.72	64.09	5.8	1.8	2.48793	1.63697	0.654789	1.97979	0.236													3.79959
baseline	beep	11	11.5	17	178	64.2	20.3	3.6	2.3	61.9	45.3	57.7758	197	37.523	2.235	18.2613	229390	2730.36	12.09	219	20.19	81.66	5	2.1	1.91729	2.456	0.312146	1.13093	0.148													6.14228
baseline	beep	10	12	17	178	73.6	23.2	9.4	6.9	66.7	48.8	51.4583	202	44.276	3.74	44.1128	108523	2727.34	10.951	291	16.68	74.92	4.5	1.6	2.85712	1.987	1.47896	1.98625	0.3659													1.93185
baseline	beep	8	12	17	167	57	20.4	3.8	2.2	54.8	40.1	54.617	205	34.113	3.749	9.24601	143594	2450.16	22.515	361	9.64	61.64	8	1.6	1.35235	1.875	2.36549	1.21967	0.257													0.571699
baseline	beep	10	10	17	176	72.2	23.3	8.9	6.4	65.8	48.2	51.4583	203	35.944	2.856	12.6413	56876.8	2728.22	10.202	333	16.91	67.9	4	1.5	2.16706	2.48	1.25488	0.68	1.236													1.72691
baseline	beep	12	10	16	171	61.7	21.1	14.6	9	52.7	38.6	57.7758	217	27.432	2.279	9.97917	181867	1945.02	6.685	552	20.79	58.52	8.1	3.7	15.24	3.76377	25.05	2.36549	20.587													0.608383
post-effort	beep													33.783	3.15	16.0715	157690	3341.12	30.144	356	16.15	54.44	10.4	3.3	14.68	9.1498	12.56	2.15488	12.65	6.78585	6.84008	10.0104	1.59529	38.9231	1.21456	1.32855	0.625376	2.34335	1.117	1.6931	1.10217	1.16879	0.677877
post-effort	beep													42.105	2.984	15.0813	399735	2778.15	17.492	445	19.26	75.23	9.6	4.4	17.65	8.84867	9.06	9.87	13.58	14.1115	9.45575	6.2106	5.52636	37.2055	1.7946	1.02473	0.432774	1.14092	1.10053	0.929536	1.10149	1.94812	2.27216
post-effort	beep													48.854	4.082	25.127	219914	2290.66	16.771	419	12.73	67.49	7.5	2.2	12.2479	3.71531	16.5	10.23	14.58	9.05675	3.2799	6.97531	8.81405	29.7551	1.60746	0.953516	0.662883	1.27465	0.917574	2.00299	1.05276	0.742294	1.2984
post-effort	beep													58.515	6.24	18.7299	202695	3353.03	19.168	395	18.62	51.16	9.9	4.2	5.10005	3.65064	18.28	11.5	16.354	4.50164	2.64364	14.5671	6.86968	13.2959	5.82181	1.53922	0.507891	1.53501	1.49782	1.51203	1.10335	0.278996	0.309027
post-effort	beep													75.379	3.184	30.9551	202399	2728.87	16.888	379	20.4	60.69	6.8	3	7.20928	3.24483	13.65	2.54	12.36	2.8977	1.98222	20.8464	1.28296	52.3729	2.53955	1.05746	0.441565	1.39719	1.437	1.10314	1.17702	0.528152	0.139002
post-effort	beep													65.282	3.463	46.6329	290771	10672.8	26.266	278	14.83	63.03	5.8	2.4	8.16498	5.87467	7.2	3.26	17.89	4.25861	2.39197	23.0661	2.88259	120.878	1.73979	1.54944	2.55364	1.26759	3.90892	2.17254	1.26941	1.13403	0.184626
post-effort	beep													60.736	4.837	55.3085	205371	6168.79	61.263	335	14.58	40.56	12.9	3.9	4.05468	6.49138	12.33	1.28	11.25	1.41915	3.26693	8.33694	0.644429	30.7461	1.37176	1.29332	1.2538	1.89243	2.26183	5.59428	1.1512	0.328847	0.170224
post-effort	beep													49.67	3.904	8.23809	192837	3305.02	21.578	464	12.02	39.61	5.4	2.5	5.53514	6.37751	22.43	4.56	17.68	4.093	3.40134	9.48219	3.73871	68.7938	1.45604	1.04134	0.890989	1.34294	1.3489	0.958383	1.28532	0.246774	0.431651
post-effort	beep													59.284	3.193	14.206	222846	3276.26	58.868	381	23.03	52.06	10.2	5.3	6.47457	5.8423	27.83	2.63	11.25	2.98772	2.35577	22.1774	3.86765	9.10194	1.64934	1.118	1.12378	3.91804	1.20088	5.77024	1.14414	0.232647	0.134719
post-effort	beep													62.957	5.785	7.14359	245803	3095.99	143.95	571	21.3	75.53	4.8	2.2	4.15125	3.60279	8.33	17.5	2.58	0.272392	0.957228	0.332535	7.39805	0.125322	2.29502	2.53839	0.71585	1.35155	1.59175	21.5333	1.03442	0.49835	0.819138
recovery	beep													61.934	2.346	27.9662	108411	1723.06	5.323	344	14.73	76.93	6.3	2.5	5.32552	3.79618	4.35	18.2	1.28	2.46173	2.83789	3.46699	13.4737	3.93846	2.22664	0.989456	1.08822	1.61104	0.576053	0.298978	1.06502	1.22426	0.710047
recovery	beep													51.234	2.946	21.1243	370040	1426.24	12.81	416	19.94	80.02	6.2	1.8	9.95591	2.73861	7.65	14.2	7.89	7.95991	2.9265	5.24405	7.95079	21.6164	2.1837	1.01168	0.606182	1.05616	0.564986	0.680731	1.0297	1.30143	1.51789
recovery	beep													79.865	3.566	31.747	212586	2038.53	12.771	350	14.73	77.67	6.6	2.5	13.1386	2.04784	7.69	14.65	2.3	9.71542	1.80784	3.25091	12.6223	4.69388	2.62783	0.832983	0.837528	1.23217	0.816578	1.52526	0.879397	1.70853	2.98852
recovery	beep													80.096	2.882	43.5062	151019	4474.72	20.339	315	15.17	65.57	5.7	2.5	2.80279	0.734147	6.67	1.25	1.25	2.47393	0.531638	5.31525	0.746705	1.01626	7.96896	0.710903	1.17974	1.14366	1.99888	1.6044	0.879888	0.420209	0.465439
recovery	beep													77.921	1.617	32.4833	222691	2861.55	5.665	210	22.19	82.49	4.7	1.8	4.00638	4.14977	8.78	1.154	1.47	1.61032	2.53503	13.4089	0.582889	6.22881	2.62519	0.537031	0.463364	1.53727	1.50687	0.370044	0.652174	0.456307	0.120094
recovery	beep													58.43	2.382	54.7306	148182	9584.94	1.56	312	16.91	79.02	8.4	1.8	4.60148	4.19792	4.76	0.987	1.58	2.39999	1.70925	15.2493	0.872734	10.6757	1.55718	1.06577	2.99708	0.645985	3.5105	0.129032	1.42466	0.966698	0.157384
recovery	beep													55.664	2.989	14.0135	217152	8008.12	11.735	361	11.32	64.77	3.9	1.7	7.38975	2.60573	8.33	0.875	2.36	2.58643	1.31139	5.63234	0.440528	6.44985	1.2572	0.799198	0.317676	2.00099	2.93624	1.07159	1.24055	0.887125	0.459211
recovery	beep													11.398	3.201	5.71512	247099	1941.83	32.439	376	12.74	73.24	5.7	2.8	7.29126	1.36588	3.45	1.45	2.47	5.39157	0.728469	1.45847	1.18884	9.61089	0.334125	0.853828	0.618117	1.72082	0.792532	1.44077	1.04155	2.11341	3.69672
recovery	beep													12.772	3.299	24.7289	229233	2569.4	14.451	527	20.71	74.2	5	1.6	3.00057	4.39046	15.79	0.1145	1.98	1.38462	1.77034	12.5829	0.168382	1.60194	0.355331	1.15511	1.9562	4.03034	0.941786	1.41649	1.58258	0.190029	0.11004
recovery	beep													24.88	4.352	5.19726	263399	1952.23	11.617	341	13.23	71.33	6.8	3.2	7.86728	5.00009	2.44	1.24587	2.78	0.516226	1.32848	0.0974052	0.526686	0.135037	0.90697	1.90961	0.520811	1.44831	1.00371	1.73777	0.617754	3.2243	5.29978
baseline	BM	12	12	18	169	58	20.3	2.2	1.3	56.7	41.5	59.8	210	37.6	2.651	3.72347	129624	3471.46	28.33	337	14.43	80.02	4	2	3.95873	1.58	1.7705	3.76377	2.36549													2.23594
baseline	BM	11	12	20	189	85.2	23.9	11.6	9.9	75.3	55.1	56.3	201	41.914	3.273	9.20337	112558	4083.31	28.425	383	21.5	65.42	4.6	2	2.95873	1.45	2.45201	9.1498	2.65488													1.20666
baseline	BM	13	12	19	172	62.5	21.1	7.6	4.8	57.8	42.3	61.4	202	39.484	3.982	4.20099	52535.4	4629.09	5.182	323	24.52	65.81	5.3	2.4	2.62002	0.77	1.346	8.84867	2.65488													1.94652
baseline	BM	10	12	18	173	68.9	23	11.5	7.9	61	44.7	60.8	198	28.709	2.803	4.76372	384790	4981.26	12.85	282	24.16	70.34	5.4	2.2	3.69335	0.68	1.21459	3.71531	3.02515													3.04083
baseline	BM	5	12	16	181	76.1	23.2	10.6	8.1	68	49.8	55.8	181	32.159	4.012	10.25	183563	4591.1	19.051	241	13.89	63.71	6.4	2.4	4.51911	1.45	1.11586	3.65064	1.2587													4.04987
baseline	BM	11	12	21	160	56.4	22	7.3	4.1	52.3	38.3	58.2	182	29.185	3.621	22.2704	151019	4019.02	1.946	331	22.92	70.27	5.3	2.2	3.95873	2.57	0.987455	3.24483	0.365897													4.00903
baseline	BM	12	12	19	188	73.1	20.7	8.2	6	67.1	49.1	64.5	203	28.588	4.002	10.9509	182855	4526.02	19.532	321	24.55	65.34	5.3	2.4	2.91519	0.02	1.23646	5.87467	1.25879													2.3577
baseline	BM	11	15	17	184	77.8	23	12.6	9.8	68	49.8	61.1	204	25.416	3.109	11.9018	210168	4880	15.501	294	18.92	53.59	5.3	2.1	2.36942	0.19	0.526488	6.49138	0.375446													4.50043
baseline	BM	7	7.5	16	180	69.6	21.5	7.1	4.9	64.7	47.4	67.3	178	35.987	3.265	19.8899	148953	4905.02	14.509	267	12.24	61.5	5.2	1.8	2.80804	1.55	1.26488	6.37751	0.255275													2.22
baseline	BM	10	10	18	182	70	21.1	5.3	3.7	66.3	48.5	62.6	189	29.502	3.824	48.2901	227511	3715.7	24.479	274	19.59	63.12	4.1	1.5	4.28309	1.94	1.8248	5.8423	1.26588													2.34716
post-effort	BM													39.461	3.134	8.65413	107968	3664.63	21.978	364	20.34	73.91	19.4	4.9	4.4457	1.82571	0.687912	2.60573	5.04622	1.12301	1.15551	0.388542	0.692319	2.13327	1.04949	1.1822	2.32421	0.832928	1.05565	0.775785	1.08012	6.46259	2.89032
post-effort	BM													35.71	3.66	16.4727	151408	5631.02	32.102	392	28.83	54.68	11.4	3.7	5.0935	1.93592	0.326449	1.36588	5.73155	1.72151	1.33512	0.133135	0.14928	2.15887	0.851983	1.11824	1.78986	1.34515	1.37903	1.12936	1.0235	15.6028	12.9305
post-effort	BM													30.056	3.461	15.2287	54204	4203.65	14.626	368	31.63	59.19	8.3	4.4	4.8897	1.17736	0.548722	4.39046	6.21615	1.86629	1.52904	0.407669	0.496171	2.34141	0.76122	0.869161	3.62502	1.03176	0.908094	2.82246	1.13932	8.91107	4.57794
post-effort	BM													24.892	2.725	2.59398	331806	4713.73	10.323	308	30.28	62.62	9.6	4.7	5.04622	2.16332	0.632415	5.00009	3.07606	1.3663	3.18136	0.520683	1.34581	1.01683	0.867045	0.972173	0.544528	0.862306	0.946293	0.803346	1.0922	7.97929	2.62405
post-effort	BM													21.259	3.377	21.1785	182855	4504.13	14.88	211	22.32	58.08	6.2	2.4	5.73155	1.25076	0.789541	2.16569	5.70973	1.26829	0.862591	0.707561	0.593235	4.53621	0.661059	0.841725	2.06619	0.996145	0.981057	0.781061	0.875519	7.25934	1.79248
post-effort	BM													18.913	3.979	14.7879	184414	4033.58	1.474	330	30.68	62.6	8.8	4.3	6.21615	1.35235	0.743609	3.36022	4.36931	1.57024	0.526205	0.753056	1.03556	11.9414	0.648038	1.09887	0.664016	1.22113	1.00362	0.757451	0.996979	8.35943	2.08515
post-effort	BM													18.004	2.527	9.03338	203585	4255.92	7.818	336	31.24	58.18	8.4	4.4	3.07606	1.13293	1.45986	4.2942	4.331	1.05518	56.6466	1.18068	0.730969	3.4406	0.629775	0.631434	0.824901	1.11337	0.940323	0.400266	1.04673	2.10709	0.893706
post-effort	BM													24.771	2.073	23.3784	217918	4993	28.744	340	28.27	46.11	8.7	4.3	5.70973	2.48793	1.24588	5.5306	6.08473	2.40976	13.0944	2.3664	0.851991	16.2067	0.974622	0.666774	1.96427	1.03687	1.02316	1.85433	1.15646	4.58289	1.01832
post-effort	BM													26.846	3.58	31.5027	94730.5	3888.72	61.518	323	22.82	68.52	8.3	3.5	4.36931	1.91729	0.321459	2.48862	3.65115	1.556	1.23696	0.254142	0.390219	14.3028	0.745992	1.09648	1.58386	0.635974	0.792804	4.23999	1.20974	13.5921	6.12257
post-effort	BM													31.119	4.499	40.1178	197831	5503.95	89.696	283	30.35	48.35	8.8	4.4	4.331	2.85712	0.456987	3.16525	2.2736	1.01118	1.47274	0.250431	0.54178	1.79606	1.05481	1.17652	0.830766	0.869544	1.48127	3.6642	1.03285	9.47729	4.03777
recovery	BM													45.711	3.164	30.2898	87157.5	6849.88	12.302	309	12.14	80.75	8.9	1.7	10.5376	4.41272	0.82322	4.03753	2.95	2.66186	2.79286	0.464965	1.07274	1.2471	1.21572	1.19351	8.13482	0.672387	1.9732	0.434239	0.916914	12.8004	5.72485
recovery	BM													30.878	4.495	22.58	230017	8392.44	45.463	391	18.3	69.65	4.9	1.7	12.3367	3.79643	1.55092	2.34916	8.15	4.16959	2.61823	0.63251	0.256744	3.06982	0.736699	1.37336	2.45345	2.04354	2.0553	1.5994	1.02089	7.95445	6.59213
recovery	BM													28.452	3.313	21.1044	133880	5269.65	17.999	356	25.31	72.19	5.5	2.8	12.5054	13.3815	1.36548	8.3971	9.24	4.77302	17.3786	1.01447	0.948968	3.48038	0.720596	0.831994	5.02368	2.54838	1.13838	3.47337	1.10217	9.15826	4.70494
recovery	BM													26.452	2.767	23.5459	356894	4084.32	12.654	260	26.79	74.46	5.7	2.9	5.69171	3.01431	0.933534	2.99941	2.91	1.54107	4.43281	0.768602	0.807311	0.961936	0.921384	0.987157	4.94277	0.927504	0.819937	0.984747	0.921986	6.09695	2.00503
recovery	BM													19.981	3.628	7.34304	215168	4848.31	40.394	278	17.95	69.76	6.2	2.7	10.0946	6.07363	1.73518	7.55377	4.33	2.23376	4.18871	1.55501	2.06916	3.44006	0.621319	0.904287	0.716394	1.17218	1.05602	2.12031	1.15353	5.8176	1.43649
recovery	BM													21.603	4.247	19.5186	169649	4695.64	5.444	380	24.6	71.5	5.8	2.5	13.7479	7.58975	0.350376	5.35691	4.4	3.4728	2.95321	0.354828	1.65091	12.0252	0.740209	1.17288	0.876438	1.12336	1.16835	2.79753	1.14804	39.2375	9.78728
recovery	BM													17.239	3.011	6.01673	193310	2934.35	23.718	374	18.81	60.22	5	2.2	13.8927	5.89688	0.579401	7.53732	3.72	4.76562	294.844	0.468597	1.28302	2.95522	0.603015	0.752374	0.54943	1.05718	0.648329	1.21431	1.16511	23.9777	10.17
recovery	BM													37.612	3.211	29.0912	193746	4610	33.749	402	20.57	74.71	5.9	2.5	18.3373	6.57792	1.2458	6.68568	2.75	7.73913	34.6206	2.36625	1.02993	7.32462	1.47986	1.03281	2.44427	0.921861	0.944672	2.17721	1.36735	14.7193	3.27064
recovery	BM													14.597	3.666	24.5588	163687	4480.48	25.638	356	21.77	74.08	5.9	2.4	13.263	3.75022	0.48796	8.59476	2.22	4.72324	2.4195	0.385776	1.34767	8.69651	0.405619	1.12282	1.23474	1.09891	0.913448	1.76704	1.33333	27.1806	12.2435
recovery	BM													19.631	4.377	10.9956	251661	3939.43	65.175	354	21.27	74.61	3.7	1.4	14.4546	3.47532	2.3689	3.79575	4.64	3.37481	1.7914	1.29817	0.649701	3.66544	0.665413	1.14461	0.227699	1.10615	1.06021	2.66249	1.29197	6.10183	2.59967
baseline	yo-yo	8	12	17	169	63.6	22.3	9.6	6.1	57.5	42.1	46.48	206	29.997	3.311	18.2095	172667	1711.3	21.061	300	25.95	70.79	4.7	2.3	1.24021	4.71728	1.25	2.5	1.28													0.992171
baseline	yo-yo	10	15	17	177	66	21.1	7.8	5.2	60.9	44.6	53.536	200	17.586	2.885	16.7492	183138	4069.86	26.129	373	35.49	77.18	8.1	3.3	1.456	2.81778	3.25	2.47	1.36													0.448
baseline	yo-yo	13	18	18	189	81.7	22.9	11.8	9.6	72.1	52.8	50.85	206	29.07	3.064	26.6222	198417	2355.76	26.58	246	18.86	73.21	5.9	1.4	1.23	1.24986	1.2	2.87	1.35													1.025
baseline	yo-yo	9	16	17	169	58.9	20.6	6.1	3.6	55.3	40.5	47.49	206	29.997	4.716	22.6011	177518	2509.77	10.912	260	15.09	76.47	4.4	1.7	2.02396	6.59991	1.1	2.78	0.36													1.83997
baseline	yo-yo	10	15	17	180	69.4	21.4	6.7	4.7	64.8	47.4	58.24	212	28.784	3.818	15.4258	220221	3200.82	19.402	230	28.12	73.13	3.7	1.6	2.1	0.815396	1.25	2.65	0.897													1.68
baseline	yo-yo	12	10	17	171	62.8	21.5	10.4	6.5	56.3	41.2	56.56	201	29.854	2.613	19.9963	207464	2189.28	7.263	199	27.48	79.47	6.4	2.3	1.588	1.23509	0.69	3.25	1.23													2.30145
baseline	yo-yo	12	12	17	178	70.2	22.2	9.9	7	63.3	46.3	52.53	194	23.785	2.866	25.184	198858	1168.68	19.914	145	27.58	70.61	4.4	2	1.87	1.94872	1.25	4.58	1.48													1.496
baseline	yo-yo	11	12	16	167	56.6	20.3	12	6.8	49.8	36.5	53.54	201	10.781	3.272	28.9722	191140	1575.11	10.225	262	10.37	5.78	7.6	1.8	1.11567	1.00244	0.2	3.18663	1.58													5.57835
baseline	yo-yo	10	12	20	180	70.3	21.7	4.8	3.4	66.9	49	58.58	204	24.783	3.566	23.4342	164629	3712.21	13.162	332	18.47	82.46	6.4	2.3	2.35	1.92741	0.87	2.1	2.36													2.70115
baseline	yo-yo	10	10	16	186	82.2	23.8	17.4	14.3	69.7	49.7	54.88	198	22.258	2.365	18.2569	175861	2443	19.133	284	23.37	79.79	2.6	1.2	10.4957	2.29557	0.98	1.48	4.587													10.7099
post-effort	yo-yo													15.16	5.272	16.6744	209415	1586.92	23.21	346	33.41	61.6	9.1	4.1	1.45	4.1013	2.35	2.35	1.587	1.16915	0.86942	1.88	0.94	1.23984	0.505384	1.59227	0.915698	1.21283	0.927318	1.10204	1.15333	0.617021	0.62189
post-effort	yo-yo													10.922	3.287	25.1973	178776	2461.44	35.172	371	35.41	73.84	7.5	3.5	1.68	3.75939	1.25	0.340801	2.65	1.15385	1.33417	0.384615	0.137976	1.94853	0.621062	1.13934	1.50439	0.97618	0.604797	1.34609	0.994638	1.344	3
post-effort	yo-yo													29.163	3.394	30.3501	226263	2846.94	59.269	276	26.81	72.88	13.5	6.1	1.78	2.49322	4.5	3.5	3.58	1.44715	1.9948	3.75	1.21951	2.65185	1.0032	1.1077	1.14003	1.14034	1.2085	2.22983	1.12195	0.395556	0.385908
post-effort	yo-yo													15.153	4.966	22.3804	93793.7	9415.29	44.872	255	25.31	66.89	14.4	4.9	1.30817	11.8831	1.36	4.51	4.58	0.646343	1.8005	1.23636	1.6223	12.7222	0.505151	1.05301	0.990237	0.52836	3.75146	4.11217	0.980769	0.961893	0.522777
post-effort	yo-yo													13.007	5.932	25.07	219145	4460.34	53.651	246	21.27	77.13	7.2	3.9	1.89	1.96292	2.25	2.58	6.354	0.9	2.40732	1.8	0.973585	7.08361	0.451883	1.55369	1.6252	0.995112	1.3935	2.76523	1.06957	0.84	0.5
post-effort	yo-yo													29.82	3.763	13.5358	199593	1517.61	52.19	214	28.45	58.02	6.2	2.3	1.25	4.49472	1.28	4.58	2.36	0.787154	3.6392	1.85507	1.40923	1.9187	0.998861	1.44011	0.676911	0.962065	0.693201	7.18574	1.07538	0.976562	0.424325
post-effort	yo-yo													23.785	3.756	24.5022	153228	2422.13	24.98	152	16.91	60.45	6.2	2.9	2.36	3.12147	1.8	2.09381	7.89	1.26203	1.60181	1.44	0.457165	5.33108	1	1.31054	0.972927	0.770539	2.07253	1.25439	1.04828	1.31111	0.876411
post-effort	yo-yo													10.781	4.609	30.2898	61298.8	4479.04	48.57	352	13.98	61.4	8.1	1.6	0.0765607	3.95155	1.58	3.21992	1.25	0.068623	3.94195	7.9	1.01045	0.791139	1	1.40862	1.04548	0.320701	2.84364	4.75012	1.34351	0.0484561	0.00868646
post-effort	yo-yo													24.783	3.714	54.4424	169239	4369.12	36.186	393	18.46	75.74	8.4	3	4.58	2.27438	3.6	2.36	7.68	1.94894	1.18002	4.13793	1.12381	3.25424	1	1.0415	2.3232	1.02801	1.17696	2.74928	1.18373	1.27222	0.470993
post-effort	yo-yo													15.16	4.521	32.589	175655	3665	52.205	288	22.85	73.67	3	1.4	6.43441	4.63106	1.25	2.7	1.25	0.613053	2.01739	1.27551	1.82432	0.272509	0.681103	1.91163	1.78502	0.998828	1.5002	2.72853	1.01408	5.14753	0.480634
recovery	yo-yo													10.922	4.52	20.8002	207164	1459.56	10.028	304	19.62	68.72	8.1	2.2	11.1949	13.8021	5.258	8.26	2.58	9.02661	2.92585	4.2064	3.304	2.01562	0.364103	1.36515	1.14227	1.19979	0.852895	0.476141	1.01333	2.12912	2.14592
recovery	yo-yo													29.163	2.756	26.7884	112107	3170.68	14.373	347	32.91	76.09	5.5	3	12.58	12.0126	4.58	4.56	1.28	8.64011	4.26313	1.40923	1.84615	0.941176	1.65831	0.955286	1.59938	0.612143	0.779064	0.550078	0.930295	2.74672	6.13108
recovery	yo-yo													15.153	3.388	19.2546	129745	4261.17	15.114	265	18.38	73.21	10.9	5	18.98	10.9487	2.58	3.6	7.89	15.4309	8.75993	2.15	1.25436	5.84444	0.521259	1.10574	0.723254	0.653898	1.80883	0.568623	1.07724	7.35659	7.17716
recovery	yo-yo													13.007	3.843	38.6172	197245	6658.63	19.399	296	20.35	74.66	6.3	1.8	12.58	15.2944	1.36	5.28	2.3	6.21553	2.31736	1.23636	1.89928	6.38889	0.43361	0.814885	1.70864	1.11112	2.65308	1.77777	1.13846	9.25	5.02726
recovery	yo-yo													29.82	3.795	15.9218	222536	1817.58	22.78	194	28.44	74.65	4.3	2.1	14.5	10.6003	4.58	4.58	1.25	6.90476	13.0002	3.664	1.7283	1.39353	1.03599	0.993976	1.03216	1.01051	0.567848	1.17411	0.843478	3.16594	1.88449
recovery	yo-yo													12.58	2.395	31.3199	215016	1184.07	25.932	234	19.89	82.16	6	1.9	12.5	11.4618	2.35	5.69	1.47	7.87154	9.28017	3.4058	1.75077	1.19512	0.421384	0.916571	1.56628	1.0364	0.540849	3.57043	1.17588	5.31915	2.31122
recovery	yo-yo													12.25	4.846	43.0362	209566	1496.75	12.204	138	25.22	70.65	3.7	1.6	14.5	10.9641	1.47	0.638525	1.58	7.75401	5.62631	1.176	0.139416	1.06757	0.51503	1.69086	1.70887	1.05385	1.28072	0.612835	0.951724	9.86395	6.59355
recovery	yo-yo													15.689	3.706	44.5863	176265	7394.09	24.554	309	14.98	63.97	6.9	1.5	15.2	14.58	1.59	2.05766	2.36	13.6241	14.5446	7.95	0.645716	1.49367	1.45525	1.13264	1.53893	0.922175	4.69433	2.40137	1.17939	9.55975	1.71372
recovery	yo-yo													22.15	3.286	26.8545	143467	8424.71	22.725	330	20.8	81.27	5.2	1.7	16.5	10.3463	1.2	4.25	2.47	7.02128	5.36796	1.37931	2.02381	1.04661	0.893758	0.921481	1.14595	0.871458	2.26946	1.72656	0.993976	13.75	5.09043
recovery	yo-yo													21.25	4.875	29.5879	187650	3781	17.872	283	26.91	81.86	3.1	1.7	12.23	10.9021	4.58	6.58	1.98	1.16524	4.7492	4.67347	4.44595	0.431655	0.954713	2.06131	1.62064	1.06704	1.54769	0.934093	0.996479	2.67031	0.249331
