# Supplementary material for: Damage-Associated Molecular Patterns and Th-Cell-Related Cytokines Released after Progressive Effort
Source: J Clin Med. 2020 Mar 23;9(3):876. doi: 10.3390/jcm9030876 (PMC7141504; doi:10.3390/jcm9030876)
Supplement: Supplementary file 1 [file jcm-09-00876-s001.zip › jcm-730735_table.S2_revised.xlsx]

## Sheet: Correlations
	Variables	YYYRL-1 group						Beep group						MT group
		baseline		post-effort		recovery		baseline		post-effort		recovery		baseline		post-effort		recovery
		R	p	R	p	R	p	R	p	R	p	R	p	R	p	R	p	R	p
	IFN [pg/ml] & DEFb2 [pg/mL]	0.0303953	0.933572	0.249241	0.48741	0.34147	0.334208	0.401218	0.250496	-0.515152	0.127553	-0.175758	0.627188	0.103344	0.776334	-0.248485	0.488776	-0.212121	0.556306
	IFN [pg/ml] & Hsp27 [ng/mL]	0.030303	0.933773	-0.236364	0.510885	-0.323177	0.362375	-0.468087	0.172455	-0.793939	0.00609992	0.50303	0.138334	0.206688	0.566695	0.0424242	0.907364	0.236364	0.510885
	IFN [pg/ml] & Trx [ng/mL]	-0.381818	0.276255	0.587879	0.0738777	-0.0304884	0.933369	0	1	0.030303	0.933773	-0.515152	0.127553	0.115502	0.750683	-0.0545455	0.881036	-0.139394	0.700932
	IFN [pg/ml] & Fn [ng/mL]	-0.2	0.579584	0.163636	0.651477	-0.378056	0.281411	-0.212767	0.555076	0.139394	0.700932	0.369697	0.29305	0.297874	0.403204	0.0909091	0.802772	-0.0787879	0.828717
	IFN [pg/ml] & HMG-1 [pg/mL]	0.466667	0.173939	-0.00606061	0.986743	0.615865	0.0579917	-0.0486324	0.893868	-0.357576	0.310376	-0.478788	0.161523	-0.553194	0.0971688	0.127273	0.726057	-0.442424	0.200423
	IFN [pg/ml] & HA [ng/mL]	-0.224242	0.533401	0.0787879	0.828717	0.231712	0.519479	-0.492403	0.14823	-0.563636	0.089724	-0.0545455	0.881036	0.261399	0.465685	-0.29697	0.404702	0.260606	0.467089
	IFN [pg/ml] & UA [µmol/l]	0.0181818	0.96024	0.0424242	0.907364	0	1	-0.243162	0.498434	-0.0909091	0.802772	0.321212	0.365468	-0.182372	0.614068	-0.00606061	0.986743	0.680854	0.0302112
	IL-10 [pg/ml] & DEFb2 [pg/mL]	0.291795	0.413327	-0.0547115	0.880676	-0.490909	0.149656	0.466667	0.173939	-0.648485	0.0425401	-0.357576	0.310376	0.395139	0.258419	0.418182	0.229113	0.260606	0.467089
	IL-10 [pg/ml] & Hsp27 [ng/mL]	0.0545455	0.881036	0.236364	0.510885	0.030303	0.933773	-0.50303	0.138334	-0.466667	0.173939	0.0787879	0.828717	-0.0972649	0.789235	0.163636	0.651477	0.00606061	0.986743
	IL-10 [pg/ml] & Trx [ng/mL]	-0.2	0.579584	-0.393939	0.259998	0.478788	0.161523	-0.478788	0.161523	0.030303	0.933773	-0.115152	0.75142	0.340427	0.335782	0.406061	0.244282	-0.163636	0.651477
	IL-10 [pg/ml] & Fn [ng/mL]	-0.648485	0.0425401	-0.369697	0.29305	-0.0424242	0.907364	-0.175758	0.627188	-0.0545455	0.881036	0.187879	0.603218	-0.170214	0.638259	0.393939	0.259998	-0.551515	0.0984012
	IL-10 [pg/ml] & HMG-1 [pg/mL]	0.139394	0.700932	-0.0424242	0.907364	-0.0666667	0.854813	-0.030303	0.933773	0.381818	0.276255	0.030303	0.933773	-0.601826	0.065646	0.551515	0.0984012	0.369697	0.29305
	IL-10 [pg/ml] & HA [ng/mL]	0.260606	0.467089	-0.139394	0.700932	-0.10303	0.776998	-0.50303	0.138334	0.187879	0.603218	-0.575758	0.0815528	0.0182372	0.960119	0.648485	0.0425401	-0.29697	0.404702
	IL-10 [pg/ml] & UA [µmol/l]	0.442424	0.200423	-0.10303	0.776998	0.272727	0.445838	-0.212121	0.556306	-0.248485	0.488776	-0.115152	0.75142	0.0851068	0.815172	-0.175758	0.627188	0.44985	0.192076
	IL-4 [pg/ml] & DEFb2 [pg/mL]	0.0861575	0.812923	0.35061	0.320571	0.0797606	0.826629	-0.0666667	0.854813	-0.260606	0.467089	0.2	0.579584	0.733333	0.0158006	-0.69697	0.0250967	0.163636	0.651477
	IL-4 [pg/ml] & Hsp27 [ng/mL]	0.0920315	0.800378	0.0364743	0.920318	0.177928	0.622873	0.345455	0.328227	0.0787879	0.828717	-0.127273	0.726057	-0.0424242	0.907364	-0.660606	0.0375884	0.309091	0.384841
	IL-4 [pg/ml] & Trx [ng/mL]	-0.558324	0.093464	0.182372	0.614068	-0.607408	0.0625282	-0.260606	0.467089	-0.260606	0.467089	0.29697	0.404702	-0.248485	0.488776	-0.345455	0.328227	-0.236364	0.510885
	IL-4 [pg/ml] & Fn [ng/mL]	0.104302	0.774305	0.352585	0.317662	0.0920315	0.800378	0.115152	0.75142	-0.515152	0.127553	0.00606061	0.986743	-0.454545	0.186905	0.527273	0.117308	0.527273	0.117308
	IL-4 [pg/ml] & HMG-1 [pg/mL]	0.239282	0.505525	0.0425534	0.907083	-0.546053	0.102479	-0.333333	0.346594	-0.212121	0.556306	0.357576	0.310376	-0.442424	0.200423	-0.0666667	0.854813	0.175758	0.627188
	IL-4 [pg/ml] & HA [ng/mL]	0.816012	0.00398914	0.0486324	0.893868	-0.36199	0.304005	-0.369697	0.29305	-0.248485	0.488776	0.0909091	0.802772	0.624242	0.0537178	-0.612121	0.0599721	0.757576	0.0111434
	IL-4 [pg/ml] & UA [µmol/l]	0.0920315	0.800378	0.0607906	0.867511	-0.0184063	0.95975	0.745455	0.0133301	0.212121	0.556306	0.2	0.579584	0.333333	0.346594	-0.0909091	0.802772	-0.206688	0.566695
	IL-2 [pg/ml] & DEFb2 [pg/mL]	0.12766	0.72525	0.303953	0.393201	-0.139394	0.700932	-0.369697	0.29305	-0.0909091	0.802772	0.29697	0.404702	0.357576	0.310376	-0.357576	0.310376	-0.430303	0.214492
	IL-2 [pg/ml] & Hsp27 [ng/mL]	-0.115152	0.75142	0.224242	0.533401	0.163636	0.651477	0.00606061	0.986743	0.466667	0.173939	-0.0666667	0.854813	-0.0424242	0.907364	-0.539394	0.107593	-0.127273	0.726057
	IL-2 [pg/ml] & Trx [ng/mL]	0.515152	0.127553	-0.163636	0.651477	-0.309091	0.384841	0.321212	0.365468	-0.50303	0.138334	-0.0181818	0.96024	-0.175758	0.627188	-0.284848	0.425038	-0.139394	0.700932
	IL-2 [pg/ml] & Fn [ng/mL]	0.69697	0.0250967	-0.00606061	0.986743	0.309091	0.384841	0.2	0.579584	0.393939	0.259998	-0.127273	0.726057	-0.478788	0.161523	0.539394	0.107593	-0.587879	0.0738777
	IL-2 [pg/ml] & HMG-1 [pg/mL]	-0.69697	0.0250967	0.248485	0.488776	-0.406061	0.244282	-0.539394	0.107593	-0.321212	0.365468	-0.709091	0.0216659	0.2	0.579584	0.030303	0.933773	-0.115152	0.75142
	IL-2 [pg/ml] & HA [ng/mL]	-0.212121	0.556306	0.648485	0.0425401	-0.030303	0.933773	-0.030303	0.933773	-0.2	0.579584	0.0545455	0.881036	0.284848	0.425038	-0.418182	0.229113	-0.0909091	0.802772
	IL-2 [pg/ml] & UA [µmol/l]	-0.806061	0.00486206	-0.333333	0.346594	0.0666667	0.854813	0.212121	0.556306	0.757576	0.0111434	0.0181818	0.96024	0.284848	0.425038	0.0545455	0.881036	0.0243162	0.94684
	IL-6 [pg/ml] & DEFb2 [pg/mL]	-0.741645	0.0140752	0.265244	0.458906	-0.406061	0.244282	-0.29697	0.404702	-0.218846	0.543551	-0.684848	0.0288828	0.328269	0.354418	0.0787879	0.828717	0.115152	0.75142
	IL-6 [pg/ml] & Hsp27 [ng/mL]	-0.490909	0.149656	-0.19453	0.590207	0.115152	0.75142	0.139394	0.700932	-0.0303953	0.933572	0.636364	0.0479117	-0.158055	0.662762	-0.248485	0.488776	0.50303	0.138334
	IL-6 [pg/ml] & Trx [ng/mL]	0.345455	0.328227	0.00607906	0.986703	-0.0181818	0.96024	-0.151515	0.676065	0.206688	0.566695	-0.781818	0.00754701	-0.699091	0.024471	-0.00606061	0.986743	-0.515152	0.127553
	IL-6 [pg/ml] & Fn [ng/mL]	-0.430303	0.214492	0.00607906	0.986703	-0.430303	0.214492	-0.248485	0.488776	-0.0668696	0.854375	0.818182	0.00381492	-0.0729487	0.841271	-0.381818	0.276255	0.0666667	0.854813
	IL-6 [pg/ml] & HMG-1 [pg/mL]	-0.0787879	0.828717	0.0851068	0.815172	0.430303	0.214492	-0.2	0.579584	0.273557	0.444399	-0.442424	0.200423	-0.0243162	0.94684	0.0181818	0.96024	0.381818	0.276255
	IL-6 [pg/ml] & HA [ng/mL]	0.030303	0.933773	-0.151976	0.675124	-0.260606	0.467089	-0.648485	0.0425401	-0.547115	0.101678	0.248485	0.488776	0.249241	0.48741	-0.10303	0.776998	0.187879	0.603218
	IL-6 [pg/ml] & UA [µmol/l]	0.393939	0.259998	-0.310032	0.38332	0.29697	0.404702	0.575758	0.0815528	-0.0972649	0.789235	0.563636	0.089724	0.364743	0.300067	0.660606	0.0375884	0.109423	0.763483
	IFN/IL-4 & DEFb2 [pg/mL]	-0.273557	0.444399	0.121581	0.737938	-0.0181818	0.96024	0.418182	0.229113	-0.284848	0.425038	-0.309091	0.384841	-0.818182	0.00381492	0.515152	0.127553	-0.151515	0.676065
	IFN/IL-4 & Hsp27 [ng/mL]	-0.127273	0.726057	-0.393939	0.259998	-0.187879	0.603218	-0.478788	0.161523	-0.539394	0.107593	0.454545	0.186905	0.0666667	0.854813	0.818182	0.00381492	0.030303	0.933773
	IFN/IL-4 & Trx [ng/mL]	0.321212	0.365468	0.163636	0.651477	0.515152	0.127553	0.309091	0.384841	0.260606	0.467089	-0.551515	0.0984012	0.333333	0.346594	0.430303	0.214492	0.175758	0.627188
	IFN/IL-4 & Fn [ng/mL]	-0.139394	0.700932	-0.163636	0.651477	-0.115152	0.75142	-0.175758	0.627188	0.260606	0.467089	0.345455	0.328227	0.721212	0.0185732	-0.490909	0.149656	-0.624242	0.0537178
	IFN/IL-4 & HMG-1 [pg/mL]	-0.0909091	0.802772	-0.248485	0.488776	0.539394	0.107593	0.321212	0.365468	-0.163636	0.651477	-0.575758	0.0815528	0.175758	0.627188	0.2	0.579584	-0.127273	0.726057
	IFN/IL-4 & HA [ng/mL]	-0.781818	0.00754701	-0.236364	0.510885	0.309091	0.384841	0.030303	0.933773	-0.321212	0.365468	-0.0424242	0.907364	-0.309091	0.384841	0.50303	0.138334	-0.454545	0.186905
	IFN/IL-4 & UA [µmol/l]	-0.0666667	0.854813	-0.00606061	0.986743	-0.0424242	0.907364	-0.878788	0.000813862	-0.187879	0.603218	0.0909091	0.802772	-0.418182	0.229113	0.0666667	0.854813	0.613985	0.058981
